# Supplementary material for: Towards Targeted Alpha Therapy with Actinium-225: Chelators for Mild Condition Radiolabeling and Targeting PSMA—A Proof of Concept Study
Source: Cancers (Basel). 2021 Apr 20;13(8):1974. doi: 10.3390/cancers13081974 (PMC8073976; doi:10.3390/cancers13081974)
Supplement: Supplementary file 1 [file cancers-13-01974-s001.zip]

Archive with 1 entries (1 files):
- cancers-1152175-SI.pdf
